# Supplementary material for: The Efficacy of Daily Salmon Oil for Adult Type 2 Asthma: An Exploratory Randomized Double-Blind Trial
Source: Mar Drugs. 2025 Aug 15;23(8):328. doi: 10.3390/md23080328 (PMC12387695; doi:10.3390/md23080328)
Supplement: Supplementary file 1 [file marinedrugs-23-00328-s001.zip]

Archive with 1 entries (1 files):
- marinedrugs-3729431-supplementary.pdf
